# Supplementary material for: Glycoconjugates of Mucochloric Acid—Synthesis and Biological Activity
Source: Pharmaceuticals (Basel). 2023 Mar 31;16(4):525. doi: 10.3390/ph16040525 (PMC10143444; doi:10.3390/ph16040525)
Supplement: Supplementary file 1 [file pharmaceuticals-16-00525-s001.zip]

Archive with 1 entries (1 files):
- pharmaceuticals-2297715-supplementary.pdf
